# Supplementary material for: Stress Granule Assembly Can Facilitate but Is Not Required for TDP-43 Cytoplasmic Aggregation
Source: Biomolecules. 2020 Sep 25;10(10):1367. doi: 10.3390/biom10101367 (PMC7650667; doi:10.3390/biom10101367)
Supplement: Supplementary file 1 [file biomolecules-10-01367-s001.zip]

Archive with 8 entries (8 files):
- biomolecules-942451-supplementary/FigS1.tif
- biomolecules-942451-supplementary/FigS2.tif
- biomolecules-942451-supplementary/FigS3.tif
- biomolecules-942451-supplementary/FigS4.tif
- biomolecules-942451-supplementary/FigS5.tif
- biomolecules-942451-supplementary/Suppl Figure Legends.docx
- biomolecules-942451-supplementary/Supplementary Table 1.xlsx
- biomolecules-942451-supplementary/Supplementary table 2.xlsx
