# Supplementary material for: Stress Granule Assembly Can Facilitate but Is Not Required for TDP-43 Cytoplasmic Aggregation
Source: Biomolecules. 2020 Sep 25;10(10):1367. doi: 10.3390/biom10101367 (PMC7650667; doi:10.3390/biom10101367)
Supplement: Supplementary file 1 [file biomolecules-10-01367-s001.zip › biomolecules-942451-supplementary/Supplementary Table 1.xlsx]

## Sheet: Sheet1
Supplementary Data 1: Strains, Plasmids and Antibodies used in this study.
Yeast Strains
	Properties	Source
BY4741	MATa his3∆0 leu2∆0 met15∆0 ura3∆0
pub1∆	MATa his3∆0 leu2∆0 met15∆0 ura3∆0 rps28a∆::KANMX	GE Collection
pbp1∆	MATa his3∆0 leu2∆0 met15∆0 ura3∆0 rps28b∆::KANMX	GE Collection
eIF4g1∆	MATa his3∆0 leu2∆0 met15∆0 ura3∆0 rps10b∆::KANMX	GE Collection
eIF4g2∆	MATa his3∆0 leu2∆0 met15∆0 ura3∆0 rps21b∆::KANMX	GE Collection
RP840	MATa his3∆0 leu2-3,112 trp1 ura3-52 his4-539 cup1::LEU2/PGK1pG/MFA2pG	Hatfield et al, MCB, 1996
edc3∆	MAT⍺ leu2-3,112 lys2-201 trp1 ura3-52 edc3::NEO cup1::LEU2/PGK1pG/MFA2pG	Kshirsagar and Parker, Genetics, 2004
lsm4∆C	MAT⍺ leu2-3,112 lys2-201 trp1 ura3-52 cup1::LEU2/PGK1pG/MFA2pG lsm4∆::NEO	Decker et al, JCB, 2007
edc3∆lsm4∆C	MAT⍺ leu2-3,112 his4 trp1 ura3-52 cup1::LEU2/PGK1pG/MFA2pG lsm4∆::NEO edc3::NEO	Decker et al, JCB, 2007
pat1∆	MATa leu2-3,112 his4-539 lys2-201 trp1 ura3-52 cup1::LEU2/PGK1pG/MFA2pG pat1::LEU2	Kshirsagar and Parker, Genetics, 2004
edc3∆pat1∆	MATa trp1 leu2 ura3 edc3::NEO pat1::LEU2 cup1::LEU2/PGK1pG/MFA2pG	Kshirsagar and Parker, Genetics, 2004
W303 + GAL-DED1	MATα ded1::KAN ade2-1 ura3-1 his3-11,15 leu2-3,112 trp1-1 can1-100 + pCEN/LEU2/DED1
Plasmids
Name	Properties	Reference	Host
pRB194	TDP-43-mRuby2	Liu et al., Nat. Comm., 2017	Yeast
pRB015	Pab1-GFP	Buchan et al, JCB, 2008	Yeast
pRB038	Dcp2-GFP	Buchan et al, JCB, 2008	Yeast
pRB043	pRS416	Sikorski and Hieter, Genetics, 1989	Yeast
pRB109	TDP-43-YFP	Johnson et al, JBC, 2009	Yeast
pRB414	PUB1	Yeast Tiling Array Collection-Horizon Discovery	Yeast
pRB415	PBP1	Yeast Tiling Array Collection-Horizon Discovery	Yeast
pRB416	eIF4G1	Yeast Tiling Array Collection-Horizon Discovery	Yeast
pRB417	eIF4G2	Yeast Tiling Array Collection-Horizon Discovery	Yeast
pRB418	PAB1	Yeast Tiling Array Collection-Horizon Discovery	Yeast
pRB419	EDC3	Yeast Tiling Array Collection-Horizon Discovery	Yeast
pRB420	PAT1	Yeast Tiling Array Collection-Horizon Discovery	Yeast
pRB421	LSM4	Yeast Tiling Array Collection-Horizon Discovery	Yeast
pRB422	DHH1	Yeast Tiling Array Collection-Horizon Discovery	Yeast
pRB423	DED1	Yeast Tiling Array Collection-Horizon Discovery	Yeast
pRB424	SCD6	Yeast Tiling Array Collection-Horizon Discovery	Yeast
pRB425	BRE5	Yeast Tiling Array Collection-Horizon Discovery	Yeast
pRB426	UBP3	Yeast Tiling Array Collection-Horizon Discovery	Yeast
pRB384	pRS423	Christianson et al, Genetics, 1992	Yeast
pRB112	TDP-43-GFP	Johnson et al, PNAS, 2008	Yeast
pRB427	GAL-Ded1	Bolger Lab (unpublished) From Hilliker et al, 2011, C-terminal tag removed	Yeast
pRB428	pRS316	Sikorski and Hieter, Genetics, 1989	Yeast
Antibodies
Name	Company	Cat. No.
mouse monoclonal TDP-43	Proteintech	60019-2-Ig
rabbit polyclonal TDP-43	Aviva Systems Biology	ARP38942_T100
rabbit polyclonal TDP-43	Proteintech	10782-2-AP
phospho(409-410) rabbit polyclonal TDP-43	Proteintech	22309-1-AP
GAPDH	Thermo Scientific	MA5-15738
G3BP	abcam	[EPR13985(B)] (ab181149)
Tiar (H1)	Santa Cruz Biotechnology	sc-398373
GAPDH	Thermo Scientific	MA5-15738
GFP	Abcam	ab290
