# Supplementary material for: Stress Granule Assembly Can Facilitate but Is Not Required for TDP-43 Cytoplasmic Aggregation
Source: Biomolecules. 2020 Sep 25;10(10):1367. doi: 10.3390/biom10101367 (PMC7650667; doi:10.3390/biom10101367)
Supplement: Supplementary file 1 [file biomolecules-10-01367-s001.zip › biomolecules-942451-supplementary/Supplementary table 2.xlsx]

## Sheet: Sheet1
Yeast microscopy quantification (Figure 1, Figure S1)
	% cells/foci co-localization	Std. Dev.
%Cells with SGs induced at 2.5 h.p.i	38.7	± 11.07
%Cells with peri-nuclear TDP-43 foci at 3 h.p.i	10	± 5.29
%Cells with cytoplasmic TDP-43 foci at 3 h.p.i	15.4	± 4.93
% TDP-43 foci colocalized with SGs at 3 h.p.i	76.9	± 4.67
% TDP-43 foci colocalized with SGs at 5 h.p.i	66.3	± 4.81
% TDP-43 foci colocalized with SGs at 7 h.p.i	58.3	± 2.55
% TDP-43 foci colocalized with PBs at 3 h.p.i	23.6	± 2.05
% TDP-43 foci colocalized with PBs at 5 h.p.i	41.6	± 4.81
% TDP-43 foci colocalized with PBs at 7 h.p.i	64.9	± 6.22
Yeast TDP-43 foci with SG/PB nulls (Figure 2, Figure S2)
Strain	Foci/cell	Std.Dev.	% cells with foci	Std.Dev.	size (um2)	intensity (A.U)
BY4741 (WT)	0.96	0.1	75.7	4.04	0.171852	2465.09
pub1△	0.65	0.05	61	6.56	0.161534	2546.97
pbp1△	0.84	0.12	71	1	0.134252	2419.55
eIF4g1△	0.66	0.03	61.3	4.62	0.163852	2955.78
eIFg42△	0.93	0.27	66.3	10.02	0.125898	2103.13
RP840 (WT)	0.86	0.03	40	2	0.120864	5223.17
edc3△	0.81	0.04	42.3	1.53	0.0641429	5549.59
lsm4△C	1.08	0.25	43.6	0.58	0.101568	4983.9
edc3△lsm4△C	0.8	0.03	41.3	8.08	0.0891169	5023.61
pat△	0.89	0.07	41.6	2.52	0.153048	5475.93
edc3△pat1△	0.21	0.07	9	2.65	0.0617837	7407.26
Yeast TDP-43 foci with SG/PB OE contexts (Figure 3)
Strain	Foci/cell	Std.Dev.	% cells with foci	Std.Dev.	size (um2)	intensity (A.U)
BY4741 (WT)	0.95	0.212132	72	2	0.206582	2625.62
PUB1	1.505	0.120208	76.6667	7.37111	0.288932	2605.17
PBP1	1.155	0.205061	69.6667	5.68624	0.243773	2630.42
eIF4G1	1.06	0.0848528	59.6667	5.68624	0.196102	2249.3
eIF4G2	1.06	0.226274	70.3333	2.88675	0.193176	2626.87
PAB1	1.05	0.183848	68	6	0.211104	2544.04
EDC3	1.08	0.0636396	65	2.64575	0.194726	2800.37
PAT1	0.33	0.183848	18.3333	4.16333	0.148724	2518.93
LSM4	1.48	0.0707107	69.3333	8.32666	0.248438	2841.65
DHH1	1.1	0.169706	62.3333	3.21455	0.292045	2753.9
DED1	0.99	0.127279	65.6667	4.93288	0.31277	2624.87
SCD6	2.185	0.13435	77	9.64365	0.354434	2863.94
BRE5	0.865	0.106066	61.3333	3.21455	0.184103	2508.93
UBP3	1.02	0.01	61	5.19615	0.193677	2730.31
Summary of yeast TDP-43 phenotypes with SG/PB null and OE contexts
	Implicated in:		Null effects on TDP-43			OE effects on TDP-43			Other relevant notes on function
Gene	SG assembly	PB assembly	Toxicity	Foci	Levels	Toxicity	Foci	Levels
PUB1	Yes		↓ ?	↑	-	↑	↑
PBP1	Yes		↑ ?	-	-	↑	-
eIF4G1	Yes		-	-	-	↓	-		Translation initiation factor
eIF4G2	Yes		-	-	-	↓	-		Translation initiation factor
PAB1			essential	essential	essential	-	-	↑ ?	Translation initiation factor
DED1	Yes		essential	essential	essential	↓	-	↑ ?	Translation initiation factor; DEAD-box helicase
SCD6	Yes	Yes	N/A	↑	N/A	↑	↑	↑ ?	Translation repressor
PAT1		Yes	-	↓	-	↑	↓		Translation repressor/decapping enhancer
LSM4		Yes	-	↑	-	-	-
DHH1		Yes	N/A	N/A	N/A	-	-		Translation repressor
EDC3		Yes	-	-	-	-	-		Decapping enhancer
BRE5	Yes		↓*	N/A	↓*	↑	-		De-ubiquitinase function; G3BP homolog
UBP3	Yes		↓*	N/A	↓*	↑	-	↑ ?	De-ubiquitinase function; USP10 homolog
									* Liu et al, Buchan, MCB, 2020
Mammalian cell quantification:
SG-TDP-43 co-localization (Fig 5A, 5D)	% foci colocalized	Std. Dev.
% TDP-43 foci colocalized with SGs under acute stress after 1 hr	0.94	± 3.25
% TDP-43 foci colocalized with SGs under chronic stress after 16 hours	0.019	± 0.71
TDP-43 foci under chronic stress (Fig 5D)
Cell line	Treatment	Foci/cell	Std.Dev.	% cells with foci	Std.Dev.	size (um2)	intensity (A.U)
U2-OS	unstressed	0.18	0.08	8	2.83	0.692143	1550.72
U2-OS	stressed	0.86	0.23	40	5.66	1.36414	1610.44
U2-OS	stressed+recovery	0.74	0.2	22	2.83	1.51989	1793.06
G3BP1/2△△	unstressed	0.22	0.03	6	2.83	0.670091	1277.7
G3BP1/2△△	stressed	0.3	0.11	10	5.66	1.37664	1993.32
G3BP1/2△△	stressed+recovery	0.3	0.13	14	2.83	0.7862	1767.9
U2-OS unstressed and U2-OS stressed	significant by ANOVA with Tukeys post-hoc test
U2-OS stressed and G3BP1/2△△ unstressed	significant by ANOVA with Tukeys post-hoc test
